# Supplementary material for: Characterization of the OFP Gene Family and its Putative Involvement of Tuberous Root Shape in Radish
Source: Int J Mol Sci. 2020 Feb 14;21(4):1293. doi: 10.3390/ijms21041293 (PMC7072887; doi:10.3390/ijms21041293)
Supplement: Supplementary file 1 [file ijms-21-01293-s001.zip › Supplementary/Table S1.xlsx]

## Sheet: Sheet1
Table S1 Information of the 40 putative RsOFPs.
Arabidopsis OFPs	Homologous gene in Radish Genome Database (http://radish-genome.org/)	Homologous gene in NODAI Radish genome database (http://www.nodai-genome-d.org/)	Homologous gene in Raphanus sativus Genome Database (http://radish.kazusa.or.jp/)	ID in the paper	Chromosome (Radish Genome Database)	Location (Radish Genome Database)	Strand (Radish Genome Database)
AtOFP1-AT5G01840	Rs069580	RSG47450.t1	Rsa1.0_00164.1_g00010.1	RsOFP2.3	2	26646551-26647790	-
AtOFP2-AT2G30400	Rs353960	RSG13156.t1	Rsa1.0_01618.1_g00005.1	RsOFP6.4	6	45840973-45842235	-
	Rs199100	RSG17265.t1	Rsa1.0_01254.1_g00004.1	RsOFP4.3	4	35616664-35618161	+
	Rs131460	RSG25449.t1	Rsa1.0_00631.1_g00005.1	RsOFP3.2	3	19667080-19668284	-
AtOFP3-AT5G583601	Rs458550			RsOFP9.2	9	7087274-7088502	+
		RSG15121.t1		RsOFP0.3
	Rs109900	RSG31704.t1	Rsa1.0_00316.1_g00015.1	RsOFP3.1	3	2898878-2899616	+
AtOFP4-AT1G06920	Rs255800	RSG15767.t1	Rsa1.0_02117.1_g00001.1	RsOFP5.2	5	25718876-25720342	-
AtOFP5-AT4G18830	Rs051470	RSG10812.t1	Rsa1.0_00107.1_g00042.1	RsOFP2.5	2	33897500-33899188	+
		RSG42836.t1		RsOFP0.6
	Rs162040			RsOFP4.1	4	7248876-7250144	-
AtOFP6-AT3G52525/AtOFP19-AT2G36026	Rs358210	RSG04567.t1	Rsa1.0_00672.1_g00005.1	RsOFP6.7	6	48372953-48373961	+
	Rs604370	RSG20556.t1	Rsa1.0_00308.1_g00007.1	RsOFP4.5	4	38221802-38222362	+
	Rs205180			RsOFP4.4	4	38195520-38196080	+
AtOFP7-AT2G18500	Rs327170	RSG47425.t1		RsOFP6.1	6	25973221-24974710	-
			Rsa1.0_02472.1_g00002.1	RsOFP0.8
	Rs273300	RSG50429.t1	Rsa1.0_15490.1_g00001.1	RsOFP5.3	5	38057569-38058835	+
AtOFP8-AT5G19650	Rs400720	RSG11471.t1	Rsa1.0_01877.1_g00004.1	RsOFP7.2	7	2731403-2732154	+
		RSG18688.t1		RsOFP0.4
AtOFP10-AT5G22240	Rs403880	RSG19423.t1	Rsa1.0_00010.1_g00028.1	RsOFP7.1	7	1899796-1900245	-
	Rs080420	RSG35027.t1	Rsa1.0_00673.1_g00008.1	RsOFP2.2	2	21590854-21591712	+
AtOFP11-AT4G14860	Rs062590			RsOFP2.4	2	31923488-31924321	+
AtOFP12-AT1G05420	Rs254410	RSG49334.t1	Rsa1.0_00946.1_g00003.1	RsOFP5.1	5	25136404-25137535	-
	Rs003750	RSG02133.t1	Rsa1.0_00085.1_g00011.1	RsOFP1.1	1	1989224-1990218	-
AtOFP13-AT5G04820	Rs074850	RSG02715.t1		RsOFP0.1	RUS05911	1556-2699	+
			Rsa1.0_07356.1_g00001.1	RsOFP0.2
	Rs402410	RSG08407.t1	Rsa1.0_00123.1_g00039.1	RsOFP7.3	7	8472632-8473837	+
		RSG53295.t1		RsOFP0.9
			Rsa1.0_00519.1_g00007.1	RsOFP0.10-like
AtOFP14-AT1G79960	Rs449630	RSG45535.t1	Rsa1.0_02289.1_g00005.1	RsOFP9.1	9	157144-158554	-
	Rs103840	RSG49074.t1	Rsa1.0_04449.1_g00003.1	RsOFP2.1	2	98285-99640	-
AtOFP15-AT2G36050	Rs358230	RSG04566.t1	Rsa1.0_00672.1_g00004.1	RsOFP6.8	6	48386200-48387539	-
	Rs205190	RSG51479.t1	Rsa1.0_00308.1_g00008.1	RsOFP4.6	4	38247759-38248944	-
AtOFP16-AT2G32100	Rs355350	RSG51166.t1	Rsa1.0_08080.1_g00002.1	RsOFP6.6	6	46765702-46766837	-
AtOFP17-AT2G30395/AtOFP20-AT1G06923	Rs353970	RSG13155.t1		RsOFP6.5-like	6	45846381-45847385	+
	Rs199090			RsOFP4.2-like	4	35613352-35614138	-
AtOFP18-AT3G52540	Rs339960	RSG46626.t1	Rsa1.0_03440.1_g00002.1	RsOFP6.2-like	6	35522799-35523676	+
	Rs590010			RsOFP0.11	RUS01583	6468-7320	+
	Rs590020			RsOFP0.12-like	RUS01583	772-1548	+
	Rs339970	RSG41970.t1	Rsa1.0_03440.1_g00001.1	RsOFP6.3	6	35528566-35529615	+
